# Supplementary material for: Directly observed therapy at opioid substitution facilities using sofosbuvir/velpatasvir results in excellent SVR12 rates in PWIDs at high risk for non-adherence to DAA therapy
Source: PLoS One. 2021 Jun 4;16(6):e0252274. doi: 10.1371/journal.pone.0252274 (PMC8177501; doi:10.1371/journal.pone.0252274)
Supplement: S1 Dataset — (XLSX) [file pone.0252274.s001.xlsx]

## Sheet: Tabelle1
Pat_ID	Sex (m=male/f=female)	HCV Genotype	HIV (n=no/y=yes)	Therapy Group (SS/DOT)	Fibroscan (kPa)	Fibrosis Stage (F0/F1/F2/F3/F4)	GOT baseline (U/l)	Thrombocytes baseline (G/l)	APRI Score	Pretreatment (y=yes/abbreviation=treatment regimen)	Treatment regimen	Ribavirin (n=no/y=yes)	Treatment duration (weeks)	Outcome (LTFU=lost to follow-up/SVR12/SVR4/death/relapse/treatment failure)	Follow-up duration (weeks)	Maximum follow-up	Reinfection (week post end of treatment)	Retreatment	Death (yes/date)	Cause of Death	DOT Facility	OAT dispensation interval (times per week)	Number of precalculated dispensation days (total)	Number of missed dispensation days (total)	Ongoing IDU (y=yes/n=no)	OST (y=yes/n=no)	Cirrhosis (yes=y/no=n)	Height (cm)	Weight (kg)	Varices (yes=y/no=n)	Ascites (yes=y/no=n)	Viral load baseline	Viral load week 1	Viral load week 2	Viral load week 3	Viral load week 4	Viral load week 6	Viral load week 8	Viral load week 12	Viral load week 16	Viral load week 20	Viral load week 24	Viral load post-treatment week 4	Fibroscan post-treatment week 12	Viral load post-treatment week 24	Fibroscan post-treatment week 24 (kPa)	Alcohol (yes=y/no=n)	Housing (yes=y/no=n)	Employment (yes=y/no=n)
2	m	3a	n	DOT	12	F3					SOF/VEL	n	12	SVR12	12	SVR12					Pharmacy	2	24		n	y																					n	y	n
3	m	3a	n	DOT	6.9	F0/F1					SOF/VEL	n	12	SVR12	26	SVR26					Pharmacy	6	72		y	y																					n	n	n
5	m	4a,4c,4d	n	DOT	5.7	F0/F1					SOF/VEL	n	12	SVR12	24	SVR24					Pharmacy	6	72		y	y																					n	n	n
7	m	1a	n	DOT	14.6	F4					SOF/VEL	n	12	SVR12	12	SVR12					Pharmacy	1	12		n	y																					y	y	n
9	m	1a	n	DOT	6.2	F0/F1					SOF/VEL	n	12	SVR12	17	SVR17					Pharmacy	6	72		y	y																					n	y	n
11	m	3a	n	DOT	6.8	F0/F1					SOF/VEL	n	12	SVR12	12	SVR12					Pharmacy	6	72		y	y																					n	n	n
13	m	1a	n	DOT	5	F0/F1					SOF/VEL	n	12	LTFU							Pharmacy	6	72	2	y	y																					n	y	n
14	m	1a	n	DOT	5	F0/F1					SOF/VEL	n	12	SVR12	14	SVR14	R33-GT3a				Pharmacy	6	72		y	y																					n	y	n
15	m	1b	n	DOT	10.4	F3					SOF/VEL	n	12	LTFU							Pharmacy	1	12		n	y																					n	y	y
16	f	1a	n	DOT	8.4	F2					SOF/VEL	n	12	SVR12	12	SVR12					Pharmacy	6	72		y	y																					n	n	n
19	m		n	DOT	29.9	F4					SOF/VEL	n	12	SVR12	24	SVR24					Pharmacy	6	72		n	y																					n	y	n
20	m	1a	n	DOT	10.5	F3				PEG/RIBA	SOF/VEL	n	12	SVR12	12	SVR12					Pharmacy	1	12		n	y																					y	y	n
21	m	1b	n	DOT		F3	101	232	0.87069		SOF/VEL	n	12	SVR12	12	SVR12					Pharmacy	6	72		y	y																					n	y	n
22	m	3	n	DOT	10.7	F3					SOF/VEL	n	12	SVR12	32	SVR32					Pharmacy	6	72		n	y																					n	y	n
24	m	3a	n	DOT	7.4	F2					SOF/VEL	n	12	SVR12	24	SVR24					Suchthilfe	6	72		y	y																					n	y	n
25	f	3	n	DOT	8	F2					SOF/VEL	n	12	SVR12	27	SVR27					Suchthilfe	6	72		y	y																					n	n	n
26	m	3a	n	DOT	8.8	F2				PEG/RIBA	SOF/VEL	n	12	SVR12	19	SVR19					Pharmacy	1	12		y	y																					n	n	n
27	m	1a	n	DOT	3.9	F0/F1					SOF/VEL	n	12	SVR12	15	SVR15					Pharmacy	6	72		y	y																					n	y	n
28	m	1a	n	DOT	4.2	F0/F1					SOF/VEL	n	12	SVR12	45	SVR45					Pharmacy	6	72		y	y																					n	y	n
29	m	3a	n	DOT	7.3	F2					SOF/VEL	n	12	SVR12	25	SVR25					Pharmacy	6	72		y	y																					n	n	y
30	m	1a	n	DOT	6.4	F0/F1					SOF/VEL	n	12	SVR12	16	SVR16					Pharmacy	6	72		y	y																					n	y	n
31	m	3	n	DOT	14.1	F4					SOF/VEL	n	12	LTFU							Pharmacy	6	72		y	y																					n	y	n
33	m	3a	n	DOT	13.6	F4					SOF/VEL	n	12	SVR12	30	SVR30					Pharmacy	6	72		n	y																					n	n	n
34	m	1a	n	DOT	8.1	F2					SOF/VEL	n	12	SVR12	47	SVR47					Pharmacy	6	72	2	n	y																					n	n	n
35	m	4	y	DOT	4.5	F0/F1					SOF/VEL	n	12	LTFU							Pharmacy	6	72		y	y																					y	y	n
36	m	1b	n	DOT	6.9	F0/F1					SOF/VEL	n	12	SVR12	12	SVR12					Pharmacy	6	72		y	y																					n	y	n
37	m	1a	n	DOT	14.8	F4					SOF/VEL	n	12	SVR12	14	SVR14					Pharmacy	6	72		n	y																					n	n	n
38	m	1a	n	DOT	25.7	F4					SOF/VEL	n	12	SVR12	24	SVR24					Pharmacy	6	72		y	y																					n	n	n
39	m	1a	n	DOT	nicht möglich	F3	52	135	0.77037		SOF/VEL	n	12	SVR12	12	SVR12					Pharmacy	6	72		y	y																					n	y	n
40	m	3a	n	DOT	21.1	F4					SOF/VEL	n	12	SVR12	32	SVR32					Pharmacy	6	72		y	y																					n	y	n
41	m	1a	n	DOT	14.1	F4					SOF/VEL	n	12	SVR12	22	SVR22					Pharmacy	2	24		n	y																					n	n	n
42	m	1b	n	DOT	4.2	F0/F1				PEG/RIBA	SOF/VEL	n	12	SVR12	14	SVR14					Pharmacy	1	12		n	y																					n	n	n
45	m	3a	n	DOT	4.2	F0/F1					SOF/VEL	n	12	SVR12	15	SVR15					Pharmacy	6	72		y	y																					n	n	n
46	f	1a	n	DOT	8.9	F2					SOF/VEL	n	12	SVR12	26	SVR26					Pharmacy	6	72		y	y																					n	y	n
47	f	3a	y	DOT	14.9	F4					SOF/VEL	y	12	SVR12	12	SVR12	R28-GT1a	SOF/VEL			Suchthilfe	6	72	4	y	y																					y	n	n
50	m	3a	n	DOT	7.7	F2					SOF/VEL	n	12	SVR12	17	SVR17					Pharmacy	6	72		y	y																					n	n	n
53	f	3a	n	DOT	12	F3					SOF/VEL	n	12	SVR12	24	SVR24					Pharmacy	6	72		n	y																					n	y	n
54	m	1a	n	DOT	9.5	F3				PEG/RIBA	SOF/VEL	n	12	SVR12	12	SVR12					Pharmacy	6	72		n	y																					n	y	n
56	m	3a	n	DOT	7.4	F2					SOF/VEL	n	12	SVR12	36	SVR36					Pharmacy	6	72		y	y																					n	y	n
57	f	3	n	DOT	45.8	F4					SOF/VEL	n	12	SVR12	32	SVR32					Pharmacy	1	12		n	y																					n	y	n
58	m	1a	n	DOT	16.8	F4					SOF/VEL	n	12	LTFU							Pharmacy	6	72		n	y																					n	y	n
59	m	3a	n	DOT	11.6	F3					SOF/VEL	n	12	SVR12	38	SVR38					Suchthilfe	6	72		y	y																					n	y	n
60	f	1a	n	DOT	4.9	F0/F1					SOF/VEL	n	12	SVR12	12	SVR12					Pharmacy	6	72		y	y																					y	y	y
62	m	1a	n	DOT	8.8	F2					SOF/VEL	n	12	SVR12	12	SVR12					Pharmacy	1	12		y	y																					y	y	y
63	m	1a	n	DOT	15.3	F4					SOF/VEL	n	12	LTFU							Pharmacy	1	12		y	y																					n	y	n
64	m	3	n	DOT	23.6	F4					SOF/VEL	n	12	SVR12	12	SVR12					Pharmacy	3	36		n	y																					n	y	n
65	m	3	n	DOT	Adipositas	F4	133	129	2.06202		SOF/VEL	n	12	SVR12	12	SVR12					Pharmacy	1	12		y	y																					n	y	y
66	m	3a	n	DOT	7.5	F2					SOF/VEL	n	12	SVR12	12	SVR12	R47-GT1a	yes			Suchthilfe	6	72	1	y	y																					n	n	n
67	m	3a	n	DOT	15	F4					SOF/VEL	n	12	SVR12	24	SVR24					Pharmacy	6	72		y	y																					n	n	y
68	m	1a	n	DOT	12.2	F3					SOF/VEL	n	12	SVR12	12	SVR12					Pharmacy	1	12		n	y																					n	y	n
70	m	3a	n	DOT	25.1	F4					SOF/VEL	n	12	SVR12	34	SVR34					Pharmacy	6	72	1	y	y																					n	y	n
71	m	3a	n	DOT	13.8	F4					SOF/VEL	n	12	SVR12	90	SVR90					Suchthilfe	6	72		y	y																					n	n	n
72	m	3	n	DOT	11.7	F3					SOF/VEL	n	12	SVR12	24	SVR24					Pharmacy	6	72		y	y																					y		y
73	f	1a	n	DOT	16	F4					SOF/VEL	n	12	LTFU							Pharmacy	6	72		n	y																					n	y	n
75	m	1b	n	DOT	35.3	F4					SOF/VEL	n	12	SVR12	24	SVR24					Pharmacy	6	72		y	y																					n	y	n
76	m	1a	n	DOT	8	F2					SOF/VEL	n	12	LTFU							Pharmacy	6	72		y	y																					y	n	n
77	m		n	DOT	48	F4				PEG/RIBA	SOF/VEL	n	12	SVR12	12	SVR12					Pharmacy	6	72		y	y																					y	y	n
79	m	3a	n	DOT	27	F4					SOF/VEL	y	12	SVR12	85	SVR85					Suchthilfe	6	72		y	y																					n	y	n
80	m	3a	n	DOT	16	F4					SOF/VEL	n	12	SVR12	12	SVR12					Pharmacy	6	72		y	y																					n	n	n
81	m	1a	n	DOT	6.3	F0/F1					SOF/VEL	n	12	SVR12	26	SVR26					Pharmacy	1	12		n	y																					n	n	y
82	m	3	n	DOT	52.3	F4	133	51	5.21569		SOF/VEL	n	12	SVR12	36	SVR36					Pharmacy	6	72		y	y																					y	n	n
83	m	1a	n	DOT	10.2	F3				PEG/RIBA	SOF/VEL	n	12	SVR12	46	SVR46					Pharmacy	6	72		y	y																					n	y	n
84	f	1a	n	DOT	4.9	F0/F1					SOF/VEL	n	12	SVR12	12	SVR12					Pharmacy	1	12		n	y																					n	n	y
86	m	3a	n	DOT	nicht möglich	F3	96	199	0.964824		SOF/VEL	n	12	SVR12	12	SVR12					Pharmacy	6	72		y	y																					y	n	n
87	m	3a	n	DOT	7.6	F2					SOF/VEL	n	12	SVR12	24	SVR24					Pharmacy	6	72		y	y																					n	n	n
88	m	3a	n	DOT	19.5	F4					SOF/VEL	n	12	SVR12	15	SVR15	R24-GT3a				Pharmacy	6	72		y	y																					n	n	n
89	m	3	n	DOT	Adipositas	F4	132	106	2.49057		SOF/VEL	n	12	SVR12	16	SVR16					Pharmacy	6	72		n	y																					y	y	n
90	m	3a	n	DOT	42.2	F4					SOF/VEL	n	12	SVR12	24	SVR24					Pharmacy	6	72		y	y																					y	y	n
91	m	1b	n	DOT	7.7	F2					SOF/VEL	n	12	SVR12	15	SVR15					Pharmacy	6	72		y	y																					n	y	n
93	m	1a	n	DOT	14.8	F4					SOF/VEL	n	12	SVR12	16	SVR16					Pharmacy	6	72		y	y																					n	n	n
94	m	1a	n	DOT	15.7	F4					SOF/VEL	n	12	SVR12	12	SVR12					Pharmacy	1	12		y	y																					n	y	y
95	m	1a	n	DOT	11.9	F3					SOF/VEL	n	12	SVR12	12	SVR12					Pharmacy	6	72		y	y																					y	y	n
96	m	3a	n	DOT	8.6	F2					SOF/VEL	n	12	SVR12	12	SVR12					Pharmacy	2	24		y	y																					n	y	n
97	m	3a	n	DOT	12.9	F4					SOF/VEL	n	12	SVR12	24	SVR24					Pharmacy	6	72		y	y																					n	n	n
99	m	3a	n	DOT	17.3	F4					SOF/VEL	n	12	SVR12	12	SVR12					Pharmacy	6	72		n	y																					y	y	n
100	m	1b	n	DOT	7.3	F2				PEG/RIBA	SOF/VEL	n	12	SVR12	13	SVR13					Pharmacy	6	72		n	y																					n	n	n
101	f	1a	n	DOT	19.4	F4					SOF/VEL	n	12	SVR12	12	SVR12					Pharmacy	6	72		n	y																					y	n	n
103	f	3	n	DOT	14	F4					SOF/VEL	n	12	SVR12	25	SVR25					Suchthilfe	6	72		y	y																					n	y	n
104	m	3	n	DOT	27.1	F4					SOF/VEL	n	12	SVR12	24	SVR24					Pharmacy	6	72		y	y																					n	n	n
105	f	1a	n	DOT	6.8	F0/F1					SOF/VEL	n	12	SVR12	36	SVR36					Pharmacy	1	12		n	y																					n	y	y
106	m	1b	n	DOT	4	F0/F1					SOF/VEL	n	12	SVR12	24	SVR24					Pharmacy	6	72		y	y																					y	n	n
107	m	3	y	DOT	6.1	F0/F1					SOF/VEL	n	12	SVR12	18	SVR18					Pharmacy	6	72		y	y																					n	y	n
108	m	3a/HBV	n	DOT	11.3	F3					SOF/VEL	n	12	SVR12	17	SVR17					Pharmacy	6	72		y	y																					n	n	n
109	m	3a	n	DOT	5.7	F0/F1					SOF/VEL	n	12	SVR12	12	SVR12					Pharmacy	2	24		n	y																					n	y	n
111	m	3a	n	DOT	11.6	F3					SOF/VEL	n	12	SVR12	28	SVR28					Pharmacy	6	72		y	y																					n	y	n
115	m	1a	n	DOT	nicht möglich	F0/F1	22	254	0.173228		SOF/VEL	n	12	SVR12	12	SVR12					Pharmacy	6	72		y	y																					n	y	n
119	m	1a	n	DOT	16.9	F4					SOF/VEL	n	12	SVR12	12	SVR12					Pharmacy	6	72		n	y																					y	y	n
120	m	1a	n	DOT	20.2	F4					SOF/VEL	n	12	SVR12	33	SVR33					Pharmacy	6	72		y	y																					n	n	n
121	m	3a	n	DOT	8.3	F2					SOF/VEL	n	12	SVR12	41	SVR41					Pharmacy	6	72		y	y																					n	y	n
123	m	1a	n	DOT	4	F0/F1				PEG/RIBA	SOF/VEL	n	12	SVR12	12	SVR12					Pharmacy	6	72		y	y																					n	n	n
124	m	3	n	DOT	8.8	F2					SOF/VEL	n	12	SVR12	12	SVR12					Pharmacy	6	72		y	y																					n	n	n
126	m	3a	n	DOT	11.4	F3					SOF/VEL	n	12	SVR12	30	SVR30					Pharmacy	6	72		y	y																					n	y	n
128	m	1a	y	DOT	28.1	F4					SOF/VEL	n	12	SVR12	16	SVR16					Pharmacy	6	72		y	y																					n	y	n
130	f	1a	n	DOT	4.4	F0/F1					SOF/VEL	n	12	SVR12	13	SVR13					Pharmacy	6	72		y	y																					n	y	n
133	m	1a	n	DOT	6.3	F0/F1				PEG/RIBA	SOF/VEL	n	12	LTFU							Pharmacy	6	72		n	y																					n	y	n
135	m	3a	n	DOT	10.3	F3					SOF/VEL	n	12	SVR12	25	SVR25					Suchthilfe	6	72		y	y																					n	y	n
136	f	3a/HBV	n	DOT	24	F4					SOF/VEL	n	12	Treatment failure	25		R25?				Pharmacy	6	72	1	y	y																					n	n	n
138	m	1a	n	DOT	5.2	F0/F1					SOF/VEL	n	12	SVR12	12	SVR12					Pharmacy	1	12		n	y	n	175	58	n	n	308000	337	20					negative					4.9			n	y	n
139	m	3a	n	DOT	11.6	F3					SOF/VEL	n	12	SVR12	12	SVR12					Pharmacy	1	12		n	y																					n	n	n
141	m	3a	n	DOT	Adipositas	F2	37	133	0.556391		SOF/VEL	n	12	SVR12	27	SVR27					Pharmacy	2	24		y	y																					n	n	n
142	m		n	DOT	7.4	F2					SOF/VEL	n	12	LTFU							Pharmacy	1	12		n	y																					n	y	y
144	m	1a	n	DOT	8.6	F2					SOF/VEL	n	12	SVR12	12	SVR12					Pharmacy	1	12		n	y																					n	y	y
145	f	3	n	DOT	6.8	F0/F1				PEG/RIBA	SOF/VEL	n	12	SVR12	12	SVR12					Pharmacy	1	12		n	y		165	87	n	n			negative					negative					7.2			n	y	n
146	m	3	y	DOT	8.1	F2					SOF/VEL	n	12	SVR12	12	SVR12					Pharmacy	6	72		n	y																					n	y	y
147	m	1a	n	DOT	5.4	F0/F1					SOF/VEL	n	12	SVR12	12	SVR12					Pharmacy	3	36		n	y																					n	y	n
148	m	1	n	DOT	26	F4					SOF/VEL	n	12	SVR12	32	SVR32					Pharmacy	6	72		y	y		193	83	n	n	4521		negative			negative										n	y	y
151	f	3a	n	DOT	10.1	F3					SOF/VEL	n	12	SVR12	12	SVR12	R12	spontaneous clearance			Suchthilfe	6	72	2	y	y																					n	y	n
152	m	1a	n	DOT	4.9	F0/F1					SOF/VEL	n	12	SVR12	12	SVR12					Pharmacy	6	72		y	y																					y	y	n
153	m	3	n	DOT	Adipositas	F0/F1	26	138	0.376812		SOF/VEL	n	12	SVR12	36	SVR36					Pharmacy	6	72		y	y																					n	y	n
154	m	3	n	DOT	15.3	F4					SOF/VEL	n	12	SVR12	36	SVR36					Pharmacy	1	12		n	y																					n	y	y
155	m	3a	n	DOT	7.6	F2					SOF/VEL	n	12	SVR12	52	SVR52					Suchthilfe	6	72	1	n	y																					n	n	n
156	m	1a	n	DOT	Adipositas	F0/F1	26	219	0.237443		SOF/VEL	n	12	SVR12	36	SVR36					Pharmacy	1	12		n	y																					n	y	y
157	f	3	n	DOT	16.8	F4				PEG/RIBA	SOF/VEL	n	12	SVR12	12	SVR12					Pharmacy	2	24		y	y																					y	y	n
159	m	1a	n	DOT	20.9	F4					SOF/VEL	n	12	LTFU							Pharmacy	6	72	3	n	y																					y	n	n
160	m	1a	n	DOT	26.6	F4					SOF/VEL	n	12	SVR12	24	SVR24			2018-06-14	found dead at home	Pharmacy	6	72		y	y																					n	y	n
161	f	3a	n	DOT	4.4	F0/F1					SOF/VEL	n	12	SVR12	41	SVR41					Pharmacy	6	72		y	y																					n
163	m	3	n	DOT	10.3	F3					SOF/VEL	n	12	SVR12	32	SVR32					Pharmacy	6	72		y	y																					n	y	n
164	m	3a	n	DOT	14.8	F4					SOF/VEL	y	12	SVR12	20	SVR20					Suchthilfe	6	72		y	y																					y	n	n
166	m	3	n	DOT	5.7	F0/F1				SOF/DAC	SOF/VEL	n	12	LTFU	0	End of treatment negative					Pharmacy	6	72		y	y				n	n	90400	85	23			negative		negative								y	n	n
168	m	3a	n	DOT	7.6	F2					SOF/VEL	n	12	SVR12	33	SVR33					Pharmacy	6	72		y	y																					n		n
169	m	4	n	SS	7.1	F0/F1					SOF/VEL	n	12	SVR12	12	SVR12									n	n	n	185	69	n	n	6050000	1300	138		negative			negative					4.9			n	n	n
170	m	4	n	SS		F0/F1	25	313	0.159744	INF/RBV	SOF/VEL	n	12	SVR12	12	SVR12									n	n	n	182	80	n	n	2240000	163				negative		negative					10.4			n	y	y
171	m	3	n	SS	12.6	F4					SOF/VEL	n	12	SVR12	12	SVR12									n	y	y	174	80	n	n	5770	negative	negative			negative	negative									n	y	y
172	f	3	n	SS	8.8	F2				rBV	SOF/VEL	n	12	SVR12	24	SVR24									n	y	n	165	47	n	n	45000	61	negative		negative	negative	negative	negative				negative		negative		n	n	y
173	m	3	n	SS	5.4	F0/F1					SOF/VEL	n	12	SVR12	12	SVR12									n	n	n	165	85	n	n	321000	negative				negative		negative					3.7			n	n	n
174	m	3	n	SS	18.4	F4					SOF/VEL	n	12	SVR12	12	SVR12									n	y	y	180	64	n	n	2420000	1660	284		22	negative		negative								y	n	n
175	f	2	n	SS	21	F4					SOF/VEL	n	12	SVR12	12	SVR12									n	n	y	157	77	n	y	715000	350	31		negative	negative	negative	negative								n	y	n
176	m	1a	n	SS		F2	121	299	0.809365		SOF/VEL	n	8	SVR12	12	SVR12									n	y							negative	negative		negative		negative									n	y	y
177	m	1b	n	SS		F0/F1	50	208	0.480769		SOF/VEL	n	12	SVR12	24	SVR24									n	n													negative					11	negative		n	y	n
178	f	3	n	SS	8.1	F2					SOF/VEL	n	12	SVR12	12	SVR12									n	n	n	160	65	n	n								negative								y	y	n
179	f	3a	n	SS	7.1	F0/F1					SOF/VEL	n	12	SVR12	12	SVR12									n	n	n	160	62	n	n	45600000	250	51			negative		negative					6.3			y	y	y
180	m	4	n	SS		F0/F1	35	248	0.282258	INF/RBV	SOF/VEL	n	12	death	0	End of treatment negative			yes	unknown					n	n	n	182	92	n	y	15000000	1940	225		negative			negative								y	y	y
183	m	3	n	SS	13.3	F4				PR	SOF/VEL	n	12	SVR12	12	SVR12									n	n	y	181	97	n	n			1400		172	negative		negative				negative	24.3			y	y	n
184	m	3	n	SS	57	F4	43	72	1.19444		SOF/VEL	n	12	SVR12	12	SVR12									n	y	y	181	76	n	n	5700000		624			negative	negative	negative				negative				n
185	m	3	n	SS	16.4	F4					SOF/VEL	n	12	SVR4	4	SVR4									n	y	y	186	186	n	n	173000	40			negative	negative		negative				negative				n	y	n
186	m	3	n	SS	4.6	F0/F1					SOF/VEL	n	12	SVR12	12	SVR12									n	n	n	180	91.4	n	n	645000	15	33			negative		negative					6			n	y	n
187	f	1b	n	SS	34.4	F4					SOF/VEL	n	12	SVR12	12	SVR12									n	n	y	165	83	y	n	30400															y	y	n
188	m	1a	n	SS	22.3	F4					SOF/VEL	n	12	SVR12	12	SVR12									y	y	y	180	91	n	n	6810000	44		negative		negative	negative	negative								y	y	n
189	f		n	SS	7.1	F0/F1					SOF/VEL	n	12	SVR12	12	SVR12									n	n	n	163	50	n	n	3540000	303	68		negative	negative		negative					6.2			n	y	n
190	m	3	n	SS	45.7	F4					SOF/VEL	n	12	SVR12	12	SVR12									n	y	y	176	94	n	n	1450000				36			negative					31.6			y	y	n
192	f	3	n	SS	8.8	F2					SOF/VEL	n	12	SVR12	12	SVR12									n	n	n	169	59	n	n								negative					4.2			n	y	n
195	f	1b	n	SS	34.4	F4					SOF/VEL	n	12	SVR12	12	SVR12									n	n	y	165	83	y	y	30400	negative		negative		negative	negative	negative								n	y	n
197	m	1b	n	SS	9.1	F2				INF	SOF/VEL	n	12	SVR12	24	SVR24									n	n	n	177	70															6.3	negative		y	y	n
198	m	1a	n	SS	7.9	F2					SOF/VEL	n	12	SVR12	12	SVR12									n	n	n	180	90	n	n	9160000		negative													n	n	n
199	m	1b	n	SS	75	F4	36	79	0.911392	INF/RBV	SOF/VEL	n	12	SVR12	12	SVR12									n	n	y	174	62	n	y	1660000	575	163													n	y	n
200	m	3&4	n	SS	6	F0/F1					SOF/VEL	n	12	SVR12	12	SVR12									n	n	n	170	80	n	n	321000	negative	negative			negative		negative								n	y	n
201	f	4	n	SS	3.4	F0/F1					SOF/VEL	n	12	LTFU	0	End of treatment negative									n	n	n	164	75	n	n	323000	1990	64		negative			negative								n	n	n
202	m	1a	n	SS	7.2	F2					SOF/VEL	n	12	SVR12	24	SVR24									n	n		181	76	n	n	19900	negative	negative		negative			negative					5.9	negative		y	y	n
204	f	1b	n	SS	3.3	F0/F1					SOF/VEL	n	12	SVR12	24	SVR24									n	n	n	165	58	n	n	63800	negative	negative			negative		negative					5.5	negative		n	y	n
205	m	1a	n	SS	44.3	F4				INF/RBV	SOF/VEL	n	12	SVR12	12	SVR12									n	n	y	185	88	n	n	1450000	333	132		negative			negative					55.5			n	y	n
206	m	3	n	SS	13.8	F4					SOF/VEL	n	12	SVR12	12	SVR12									n	n	y	176	85	n	n	7060000	927	259	53				negative								y	y	y
207	f	3a	n	SS	7.9	F2					SOF/VEL	n	12	SVR12	24	SVR24									n	n	n	168	68	n	n	307000		negative		negative			negative				negative		negative		n	n	y
208	m	3	n	SS		F2	45	95	0.947368		SOF/VEL	n	12	LTFU											y	y	y	181	100	n	y	345000															n	n	n
209	f	1b	n	SS		F2	38	127	0.854893		SOF/VEL	n	12	SVR12	12	SVR12									n	n							negative	negative					negative					6.3			y	y	n
210	m	3	n	SS	27.7	F4					SOF/VEL	n	12	SVR12	12	SVR12									n	y	y	170	75	n	n	947000	180				negative	negative	negative								y	y	n
211	m	1b	n	SS	7.6	F2					SOF/VEL	n	12	SVR12	24	SVR24									n	n	n	167	58	n	n	38400	20	20					negative					6.9	negative		n	y	n
212	m	1b	n	SS	11.1	F3					SOF/VEL	n	12	SVR12	12	SVR12									n	n	n	163	64	n	n	44100	negative	negative		negative	negative		negative					6.3			n	n	n
213	m	1a	n	SS		F0/F1	35	193	0.362694		SOF/VEL	n	12	LTFU	0	End of treatment negative									n	n	n	170	90	n	n	2860000	496			negative	negative		negative								n	n	n
214	m	1a	n	SS	4.4	F0/F1					SOF/VEL	n	12	LTFU		Treatment week 2									n	n	n	165	85	n	n	822000	152	negative													n	n	n
215	m	3	n	SS		F2	44	119	0.739496		SOF/VEL	n	12	SVR12	12	SVR12									n	y	n	185	170	n	n	1170000	1320	178			negative		negative								y	y	y
216	f	1b	n	SS	5.3	F0/F1					SOF/VEL	n	12	SVR12	12	SVR12									n	n		165	69	n	n	119000				negative			negative					4.5			n	y	y
217	f	4	n	SS	4.6	F0/F1					SOF/VEL	n	12	SVR12	12	SVR12									n	n	n	160	85	n	n	1720000	1420	543			51		negative					4.6			n	n	n
218	m	1a	n	SS	7.6	F2					SOF/VEL	n	12	SVR12	12	SVR12									n	n	n	179	70	n	n	402000			negative		negative		negative					5.2			y	n	n
219	m	3	n	SS	11.3	F3					SOF/VEL	n	12	LTFU		Treatment week 6									n	n	n	190	78	n	n	1160000	327	negative		negative	negative										n	n	n
221	m	1a	n	SS	9.7	F3				INF/RBV	SOF/VEL	n	12	SVR12	12	SVR12									n	y	n	178	73	n	n	2060000	812	86			negative		negative					10.5			n	y	y
222	m	1a	n	SS	6.3	F0/F1				y	SOF/VEL	n	12	SVR12	12	SVR12									n	n	n	167	65	n	n	865000	55	negative					negative					6.5			n	y	n
223	m	1a	n	SS	9.9	F3				2xINF/RBV	SOF/VEL	n	12	SVR12	12	SVR12									n	n	n	194	110	n	n	515000	226	25			negative		negative					5.3			n	y	n
224	m	3	n	SS		F4	90	39	4.61538		SOF/VEL	n	12	SVR12	12	SVR12									n	n	y	176	90	y	y	504000				42	negative	negative	negative								n	y	n
225	m	3	n	SS	34.3	F4					SOF/VEL	n	12	SVR12	24	SVR24									y	y	y	170	70	n	n	571000			negative		negative								negative		n	y	n
226	f	3	n	SS	7.7	F2				3D	SOF/VEL	n	24	SVR12	12	SVR12									n	n	n	173	73	n	n	79300	negative	negative	negative			negative	negative			negative	negative	7.7			y	y	y
228	f	1b	n	SS		F4	125	225	1.5873		SOF/VEL	n	12	SVR12	12	SVR12									n	n	n	167	80	n	n	8210	negative	negative			negative		negative								y	y	n
229	f		n	SS	9.1	F2					SOF/VEL	n	12	SVR12	24	SVR24									n	n	n	158	50	n	n	2850000	44	negative		negative	week 5 negative	negative	negative					3.9	negative		n	y	n
230	f	1a	n	SS	33.3	F4					SOF/VEL	n	12	SVR12	12	SVR12									n	n	y	160	60	y	n	25300		165			negative		negative					28			n	y	n
231	m	1a	n	SS	6.7	F0/F1					SOF/VEL	n	12	Relapse		Treatment week 1									n	n	n	175	96	n	n	2580000	257						negative								n	y	y
232	m	3	n	SS	10.7	F3				SOF/LDV/RBV	SOF/VEL	n	12	SVR12	12	SVR12									n	n	n	171	70	n	n	2430000	104	negative		negative	negative	negative	negative	negative	negative	negative					n	y	n
233	f	3	n	SS	3.5	F0/F1					SOF/VEL	n	12	SVR12	24	SVR24									n	n		162	51	n	n	1430000	negative	negative		negative	negative		negative					3.9	negative		n	y	n
234	m	3	n	SS	8.5	F2					SOF/VEL	n	12	SVR12	12	SVR12									n	n	n	162	72	n	n	2970000	negative	negative		negative	negative		negative								n	n	n
235	m	3	n	SS	21.1	F4					SOF/VEL	n	12	SVR4	4	SVR4									y	y		170	82	n	n	2470000	17	negative				negative	negative				negative				n	y	n
236	m	1b	n	SS	11.8	F3					SOF/VEL	n	12	SVR12	12	SVR12									n	n		180	120	n	n	2710000	20			negative	negative		negative				negative				n	y	n
238	f	3	n	SS		F0/F1	22	256	0.245536		SOF/VEL	n	12	SVR12	12	SVR12									n	n		160	58	n	n	522000				15	negative		negative								n	y	n
239	m	1a	n	SS	4.3	F0/F1				y	SOF/VEL	n	12	SVR12	24	SVR24									n	n	n	184	82	n	n	97200	228	20		negative			negative					4.6	negative		y	y	y
240	m	1a	n	SS		F0/F1	21	226	0.185841		SOF/VEL	n	12	SVR12	12	SVR12									n	n	n	180	180	n	n	2700000	183				negative		negative								n	y	n
242	m	1a	n	SS	11.5	F3					SOF/VEL	n	12	SVR12	12	SVR12									n	n	n	192	100	n	n	3700000	460	44		negative	negative		negative								n	y	n
246	m	1b	n	SS		F4	97	121	1.60331		SOF/VEL	n	12	SVR12	12	SVR12									n	n	n	178	115	n	n	493000	371	38		negative			negative								y	n	n
247	f	1b	n	SS	7.6	F2					SOF/VEL	n	12	SVR12	12	SVR12									n	n	n																				n	n	n
250	m	1a	n	SS	72	F4	91	191	0.95288		SOF/VEL	n	16	SVR12	12	SVR12									n	n	y	169	55		y		42	negative		negative	negative	negative	negative	negative							n	y	n
251	m	3	n	SS	8.5	F2					SOF/VEL	n	12	SVR12	24	SVR24									n	n	n	163	66	n	n	5440000	154	negative		negative		negative	negative						negative		y	y	n
252	f	3a	n	DOT	11.6	F3				INF/RBV	SOF/VEL	n	12	SVR12	12	SVR12					Pharmacy	6	72		y	y	N	158	77	n	n	2420000	450	negative			negative		negative					9.8			n	y	n
253	m	1a	n	SS	7.5	F2					SOF/VEL	n	12	SVR12	12	SVR12									n	y	n	178	76			621000	48				negative		negative								y	y	y
254	m	1b	n	SS	5.3	F0/F1					SOF/VEL	n	12	SVR12	12	SVR12									n	n	n	173	78	n	n	1496709	48	negative					negative					6.6			n	y	n
255	m	3	n	SS	12.6	F4					SOF/VEL	n	12	SVR12	24	SVR24									n	n	y	176	78	n	n	26700		negative					negative						negative	12.6	n	y	n
256	f	3	n	SS	46.4	F4					SOF/VEL	n	12	SVR12	12	SVR12									n	y	y	158	64	n	n	218000	86	27		negative	negative	negative	negative				negative	33.8			y	y	n
257	f	2	n	SS	8.7	F2					SOF/VEL	n	12	SVR12	12	SVR12									n	n	n	156	45	n	n	2180000	81	negative		negative	negative		negative								y	y	n
258	m	3	n	SS	12.9	F4					SOF/VEL	n	12	SVR12	12	SVR12									n	n	y	172	82	n	n	1120000	35	negative		negative		negative	negative				negative				n	y	n
259	m	3a	n	SS	7.8	F2					SOF/VEL	n	12	SVR12	24	SVR24									n	n		170	82	n	n	944350		447		negative	negative		negative					9	negative		n	y	y
260	f	5	n	SS	10.4	F3					SOF/VEL	n	12	SVR12	12	SVR12									n	n	n	156	75	n	n	6370000	259		negative		negative		negative								n	y	n
262	f	1b	n	SS	35.8	F4					SOF/VEL	n	12	Relapse	0	End of treatment negative	R12								n	n	y	150	43	n	n	2130000			negative		negative		negative								y	y	n
266	m	3	n	SS	9.9	F3					SOF/VEL	n	12	Relapse		Treatment week 4									n	n	n	172	63	n	n	468000	93			23			1200000								y	y	n
267	f	3	n	SS		F0/F1	36	313	0.328617		SOF/VEL	n	12	SVR12	12	SVR12									n	n	n	157	108	n	y	314000	negative						negative								n	y	n
270	m	1b	n	SS	10.2	F3					SOF/VEL	n	12	SVR12	24	SVR24									n	n	n	181	72	n	n	17400	348	75		negative	negative							5.6	negative		n	y	n
271	f	1b	n	SS	36.6	F4					SOF/VEL	n	12	SVR12	12	SVR12									n	n	y	160	90	n	n	234000	16	negative		negative	negative		negative								n	y	n
272	m	3a	n	SS	10.3	F3					SOF/VEL	n	12	SVR12	12	SVR12									n	n	n	182	85	n	n	677000	negative	23			negative		negative								y	n	n
273	m	1a	n	SS	6.8	F0/F1				INF/RBV	SOF/VEL	n	12	SVR12	12	SVR12									n	n	n	190	83	n	n	211000	59						negative								n	n	n
274	m	1a	n	SS	38.6	F4				IN/RBV	SOF/VEL	n	12	death		Treatment week 2			yes	Intracerebral hemorrhage					n	n	y	189	70	n	n	1260000	165	negative													y	y	y
276	m	3	n	DOT	7.6	F2					SOF/VEL	n	12	SVR12	17	SVR17					Pharmacy	1	12		y	y	n	175	90	n	n	1730000	68		negative				negative								n	n	n
277	m	1a	n	SS	59.3	F4	61	137	0.890511		SOF/VEL	n	12	SVR12	12	SVR12									n	n	y	189	102	y	n	1990000	52	24		negative	negative										y	y	n
278	f	1a	n	SS	12.5	F4					SOF/VEL	n	12	SVR12	12	SVR12									n	n	y	158	52	n	n	1120000	7970	1500			negative		negative								y	y	n
279	m	1a	n	SS	24.8	F4				INF/RBV	SOF/VEL	n	12	LTFU	0	End of treatment negative									n	n	y	184	83	n	n	2700000		26			negative		negative								n	y	n
280	f	1b	n	SS	35.8	F4					SOF/VEL	n	12	SVR12	12	SVR12									n	n	y	162	56																		y	y	n
281	m	1b	n	SS		F0/F1	14	202	0.138614		SOF/VEL	n	12	SVR12	24	SVR24									n	n		188	125	n	n	158000	37	negative			negative		negative						negative		n	y	n
282	f	2b	n	SS	8.1	F2					SOF/VEL	n	12	SVR12	12	SVR12									n	n	n	170	61	n	n	4740000	negative		negative			negative	negative					5.5			n	y	y
283	m	3a	n	SS	7.4	F2					SOF/VEL	n	12	SVR12	12	SVR12									n	n	n	185	73	n	n	324000		negative			negative		negative					4.9			n	y	n
284	m	1a	n	SS	3.8	F0/F1				2xINF/RBV	SOF/VEL	n	12	LTFU	0	End of treatment negative									n	n	n	175	73	n	n	404000	71	55		negative	negative		negative								n	y	y
285	m	1a	n	SS	7.3	F2					SOF/VEL	n	12	SVR12	12	SVR12									n	n	n	173	93	n	n	4330000	38						negative								n	y	n
286	f	1b	n	SS	5.4	F0/F1					SOF/VEL	n	12	SVR12	24	SVR24									n	n	n	164	79	n	n	58800	negative	negative			negative		negative					4.3	negative		n	y	n
287	f	2b	n	SS	7.6	F2				INF/RBV	SOF/VEL	n	12	LTFU											n	n	n	168	69	n	n	2740000															n	y	n
288	m	1a	n	SS	28.8	F4					SOF/VEL	n	12	SVR12	12	SVR12									y	y	y	184	85	n	n	1900000	172						negative								y	y	y
289	f	1b	n	SS		F0/F1	37	245	0.431487		SOF/VEL	n	12	SVR12	12	SVR12									n	n		168	75	n	n	1210000	1050	74			negative		negative					13.9			n	n	n
291	m	3	n	SS	11.8	F3					SOF/VEL	n	12	SVR12	12	SVR12									n	n	n	187	77	n	n	52700	24	21		negative	negative		negative								n	n	n
293	f	4	n	SS		F2	32	151	0.605487	INF/RBV	SOF/VEL	n	12	SVR12	12	SVR12									n	n	n	176	72	n	n	3180000	28	negative			negative										n	n	n
294	m	4	n	SS	5.9	F0/F1					SOF/VEL	n	12	SVR12	12	SVR12									n	n	n	181	81	n	n	3560000	114	negative			negative		negative								y	y	n
[truncated: 2 more columns]
